# Supplementary material for: Systematic Review of Nutritional Guidelines for the Management of Gestational Diabetes Mellitus: A Global Comparison
Source: Nutrients. 2025 Jul 18;17(14):2356. doi: 10.3390/nu17142356 (PMC12300920; doi:10.3390/nu17142356)
Supplement: Supplementary file 1 [file nutrients-17-02356-s001.zip]

Archive with 2 entries (2 files):
- Table S1. PRISMA_2020_checklist.pdf
- Table S2. prospero protocol.pdf
